# Supplementary material for: Genomic sequence analyses of classical and non-classical lamprey progesterone receptor genes and the inference of homologous gene evolution in metazoans
Source: BMC Evol Biol. 2019 Jul 1;19:136. doi: 10.1186/s12862-019-1463-7 (PMC6604198; doi:10.1186/s12862-019-1463-7)
Supplement: Supplementary file 1 — Sequences of nPR, mPR and MAPR genes identified in Japanese lamprey. (TXT 11 kb) [file 12862_2019_1463_MOESM1_ESM.txt]

1.mPR¦Â  
>Japanese_lamprey_mPR¦Â Length = 1077
ATGGCCACCGTAATCGGGGAACAGATTGGCCGTGCCTACATCAACTTGGCTCGCCTGCCGAGCGTGCTGGCAGCGCTAGCCAACCGCCCACTGTCCTCGTCACCTTCGTCTCCCACCATCTCGTCAGTGTGCCGCACTTTCCGAGAAGTGCCCGTCGTCTTCCACGAGAAGTACATCACGTCTGGCTACCGGCCGCCGGGCCAGCCGTGGCGCTTCTACGCACTGAGCCTTTTTGCTCGGCACAACGAGATCGCCAACGTGTGGACGCATCTCTTGGGCACGCTCCTTGTGCTGGCCCGCGTTGGCAAGATCCCTGAGTTGGCCGCCACCCGCGCAGACATCGCGTCGTGGCCTTTCTTTCTCTTGGCACTTTCTGGAGCGGCCTACATGGCGCTGAGCACGGTGGCGCACCTCTTCCATTCGCGCTCCGAGTTGGCGCACTACGGCTTCTTCTTCCTCGACTACGTGGGCGTGGCGCTGTACCAGTATGGCAGTGCTGTAGGACACTACTTCTACTGCGCTGGACCCGGTGGCTTTGCGTTCCTCCGCGACGATGTCTACCTGCCAACTACCTGGATGCTCGCGTGGCTCTCCTGTGCTGGGTGTTGCTTCGCCAACCTGTGCTTCCGAATTCCCCACTCACTCGGGCGCAAGCTTTTTAAGGTGCTACCGTGTGCTGTGGCGTATGTGGTGGTCATCTCGCCCATCGCTCACCGTCTCGTCACATCAAGCCCAAACCACGATCCAGCATTCCTCTTCCACGTAGCTCAGGTGGCCTTCTTTCTGCTGTCGGCTGTATTCTTCACATTTCCACTACCAGAGCAGCTAAATCCGGGCCGCTTCAACGTGCTGGGGCACAGCCACCAGATCTTCCACGTGCTGCTGTCCTTGTGCACGATCACGCAGATCGAGGCTGTTCACTTGGATTTTTTAAAGCGTCACAATGGAAGGAATCACTCCGACGTTGAGGTGAGGTGGGCTCTGATGTCCTTTGGAGCGCTGGCTGGACTCAGCGTAGCCACTGCTGCACTGTGCACTTTACAGATGAGGAAGCAGCTTGCCAATAAGGACAAGTAG
>Japanese_lamprey_mPR¦Â Length = 358
MATVIGEQIGRAYINLARLPSVLAALANRPLSSSPSSPTISSVCRTFREVPVVFHEKYITSGYRPPGQPWRFYALSLFARHNEIANVWTHLLGTLLVLARVGKIPELAATRADIASWPFFLLALSGAAYMALSTVAHLFHSRSELAHYGFFFLDYVGVALYQYGSAVGHYFYCAGPGGFAFLRDDVYLPTTWMLAWLSCAGCCFANLCFRIPHSLGRKLFKVLPCAVAYVVVISPIAHRLVTSSPNHDPAFLFHVAQVAFFLLSAVFFTFPLPEQLNPGRFNVLGHSHQIFHVLLSLCTITQIEAVHLDFLKRHNGRNHSDVEVRWALMSFGALAGLSVATAALCTLQMRKQLANKDK


2.mPR¦Ã
>Japanese_lamprey_mPR¦Ã Length = 1080
ATGAACATGATGGGTGTCCCTCCCCTACTCGGCGTGCACCAGGTGCCCCAGGATTTCCACGAGGACGGCATCCTCACTGGTTACCGGAACCCAAGGAGCTCGGCAAAGGAGTGCATCTGCAGCATATTCCAGTTCACGAACGAGACGATCAACATTTGGACGCATTTTCTCCCAACATGGTACTTCGCGTGGTGGCTGCTGGTGCTGTGGGGCGAGGGGGACCTGCTGGGCAGGCCGTACCACTGGCCGCTCGCCGTCTTCATGCTGAGCTGCTGCGTCTACCCGATCGCGTCGACCTGCGCGCACACCTTCAGCACCATGTCGCAGCGCGCGCGTCACATCTGCTTCTTCTTCGACTACGCGGCGCTGAGCCTCTACAGCCTCGGCTCCGCCATGGTCTACAACGCTTACGTCATCCCCGACAAGTGGCTGGGCGGCACTTTCCACCGGTGCTTCGTTCCCATCGCGCTGTTCAACGCCGTGCTCTGCACCAGCATGGCGTGCTACAGCAGGCTTGGGTTGCCGTTCATCCATTACAATCGTTTCACACTTGAAAGTTCCCTGGAGTTGAAGCGGCCGCGCATGGCTAAGGTGCTCAGGGTAGTGGCATTTGCCTTCCCCTACCTGTTTGACAACATTCCCCTCTTCTACAGGATCTTTCTGTGCTCCGGAGAGGGATGCACGGACAACGAAGCCGTGCCAACTCATCGTCTGCACACTTTATTTGCCTTTCTCACCGGCTTCCTCTTTGCCACACACCTGCCGGAGCGCCTGGCGCCCGGCTTCTTTGACTACGTCGGCCACAGCCACCAGCTGTTCCACGTGTCTGCAATCGTGGGCACGCACTTCCAGATAAAGGCAGTGCTTCTGGACCTGCACTCGCGCGCCGACTGGCTGAGCACGGCCTCTGTGGCAGCTCCTTCGTTGCTCGAGACGGGTGGCGCCTTCTGTCTGGCCATCGCCCTCAACCTGTTTGTGATTGCGTTTTTTGCCATCGGACTCTACAGCAAGCAGCAGCAGCAGCCGAACTCCGTTCAGGCCAACGGGGCGATCAACCTGCCGAAGAGTCACGCTGAGTAG
>Japanese_lamprey_mPR¦Ã Length = 359
MNMMGVPPLLGVHQVPQDFHEDGILTGYRNPRSSAKECICSIFQFTNETINIWTHFLPTWYFAWWLLVLWGEGDLLGRPYHWPLAVFMLSCCVYPIASTCAHTFSTMSQRARHICFFFDYAALSLYSLGSAMVYNAYVIPDKWLGGTFHRCFVPIALFNAVLCTSMACYSRLGLPFIHYNRFTLESSLELKRPRMAKVLRVVAFAFPYLFDNIPLFYRIFLCSGEGCTDNEAVPTHRLHTLFAFLTGFLFATHLPERLAPGFFDYVGHSHQLFHVSAIVGTHFQIKAVLLDLHSRADWLSTASVAAPSLLETGGAFCLAIALNLFVIAFFAIGLYSKQQQQPNSVQANGAINLPKSHAE


3.mPR¦Ä 
>Japanese_lamprey_mPR¦Ä  Length = 1029
ATGTTAAGCCTCAGACTACCTCGTCTACTCTCCAGCCACCAAGTCCCTAAGGCTTTTCAAGAAGATGGCATCATCTCTGGCTATAGATGCCCTAAAAGCTCAGCCTTTGACTGCATCCTGAGTCTCTTTCACCTCACAAATGAGACGCTCAACATCTGGACTCACTTCCTTCCTGCCTGCTACTTCATGCGGCGCCTGCTGGGCTTCTCGCAGTCACTCGACTTCCTGGGAGAGGCGTACACCTGGCCGCTGCTCGCCTACCTGCTCACGTGCTGCCTCTACCTGCTGGCTTCCAGTCTGGCCCACACTTTCAGCACCATGTCCGTGCGCTCCCTGCACGTGTGCTTCTTCTTCGACTACGCGGCACTCAGCCTCTACAGCCTAGGCTCTGGTATTGCATATGCCGCGTACATATTCCCTGAGCAGTGGGTGCACGGCACCCTTCATGCGTACTTTGTACCCACGGCCGTAATCAACTCCCTCCTCTGCACGTCGCTGGCATGCTACTCAAGGTTCACGGAGCTTGATCAACCGCATTTTAGCAAACTTCTTCGCATTTTAGCTTTCTTCTGCCCATATTTATTCGACAACATTCCATTATTTTACAGGGTGTTCCTCTGCTCGGGCGAAGGCTGCTCTCAAAACGAGACCTTCCCGTGGCACTACGCGCACATCCTGCTCGCCGTGCTCACCGCGTGCCTCTTCTCCATGCACCTCCCCGAGCGTCTGCTCCCTGGACGCTTCGACTATGTCGGCCACAGCCACCAGCTGTTCCACGTGAGCGCGGTGCTGGGCACCCACGTGCAGCTGGAGGCGGTGGCGGACGACATGGGTCTGCGGCGTGCGTGGCTCCTGACCAACGTGGGCTCCGAGGCCTCCTACTTCACGCAGTCCATGGCGGCTCTGGGCCTGGCCGTGGGCCTGAACCTCGGCCTCATCGCAGCCTTCTCGCTCGCCATGTGGCGGACGGCCGACACGAACGCCCCTCACCTCGAGGACTCCAACCACAACAAGCTCAAGGAGCATTAG
>Japanese_lamprey_mPR¦Ä  Length = 342
MLSLRLPRLLSSHQVPKAFQEDGIISGYRCPKSSAFDCILSLFHLTNETLNIWTHFLPACYFMRRLLGFSQSLDFLGEAYTWPLLAYLLTCCLYLLASSLAHTFSTMSVRSLHVCFFFDYAALSLYSLGSGIAYAAYIFPEQWVHGTLHAYFVPTAVINSLLCTSLACYSRFTELDQPHFSKLLRILAFFCPYLFDNIPLFYRVFLCSGEGCSQNETFPWHYAHILLAVLTACLFSMHLPERLLPGRFDYVGHSHQLFHVSAVLGTHVQLEAVADDMGLRRAWLLTNVGSEASYFTQSMAALGLAVGLNLGLIAAFSLAMWRTADTNAPHLEDSNHNKLKEH


4.mPR¦Å
>Japanese_lamprey_mPR¦Å Length = 1023
ATGCCGGTGCAGGCGCTGGAGCGCTTCATCACGTCGGGCTACCGCAGCCCCGGCTACAGCGCGGCGCAGTGCCTGCGCTCCGCCTTCATGTGCACCAACGAGACGCTCAACTTCTGGACGCACTTCCTGCCGCTCTTCGTGTGTCTCGCCAAGTTCTGGCAGCTGCTGCTCCTGCAGCAGCAGCAGCAGCAGGGCGACGCGCAGCAGCAGCTGTGGCCGCTGTGCGCGTACGCGATCGGAGTGTGCTTCGTGTTCACGTTCAGCAGCGTGGCGCACCTCTTCAACGCCATGTCGCTGCGCGTGCGCGACCTCTGCTACTACTTCGACTACGGCGCCGTGAGCATCTACGGGGCGGGCGCGTCCATCGCCTACTACCACTACGTGAACCCCAGCCTCAAGGTGCTCGACCGGGGCTTCATGTCCGAGTGGCTGCGGGAGCGCTCGCCGCGGCTGCTCGACCCGAACGCGCACGGCGTCTTCTGCGCCCTGCTCGACCGCCTCTTCAAGCCGCTGGCGTTCGCCTTCTCCGTCGTCTGTACCGTGGCCTGCTGCCTCAGCCGCCTCAAGCGATGCAAGCACCGCTACGCCATCCGCACGCTCGTCTTCCTCCTGCCGCAGACCCTGACGCTGCCCGTCACGGCCGACCTGCTCGTCTTCTGGCCCGACGTGCGTCACATCACCGCCGCATTCGCCGCCAACTTCGTGCGCCACTTCACGTGGCTCTTCCTGGCGGCGCTCTTCAACATCAGCAAGCTGCCCGAGCGCTGCCTGCCCGGCGCCTTCGACATCGTGGGCCACAGCCACCAGTGGTTCCACCTCTTCACCTTCCTCGCCATCCTCGACGAGATGTACATGATCGAGGAGGCAATGTCGGCACACCTCGGGGCCCTCCCGGGAGCCGCGCCCGACTTCGCGTCCACCGTGGGGTTCATGCTGGCGCTCATCGGCTGCACGTGGGCCATCATCTTCGTGTTCAGCAGGTTCACCGGGCGCCGGGCGGACGCCGGGGACAAGGACAAGTAG
>Japanese_lamprey_mPR¦Å Length = 340
MPVQALERFITSGYRSPGYSAAQCLRSAFMCTNETLNFWTHFLPLFVCLAKFWQLLLLQQQQQQGDAQQQLWPLCAYAIGVCFVFTFSSVAHLFNAMSLRVRDLCYYFDYGAVSIYGAGASIAYYHYVNPSLKVLDRGFMSEWLRERSPRLLDPNAHGVFCALLDRLFKPLAFAFSVVCTVACCLSRLKRCKHRYAIRTLVFLLPQTLTLPVTADLLVFWPDVRHITAAFAANFVRHFTWLFLAALFNISKLPERCLPGAFDIVGHSHQWFHLFTFLAILDEMYMIEEAMSAHLGALPGAAPDFASTVGFMLALIGCTWAIIFVFSRFTGRRADAGDKDK


5.PGRMC1
>Japanese_lamprey_PGRMC1 Length = 549	
ATGGCGGCCTCCGAGATACTCCAGGATCTGTTGACGAGCCCCCTGAACCTGGCGCTGCTCGCCCTGTGCGCCTACCTCCTCGTCAAGATCGTCAGAGGAAGCGGCGGCGGAGGCGGCGGCGGAGACGGAGCGGGAGGAGACGGCGGAGGGGAAGAGCGGCTGGCCCGACTCAAGAGGCGCGACTTCAACGTGGAGCAGCTTCGCGAGTTCGACGGCGTGCGGAGTCCGCGCATCCTCATGGCGGTCAACGGGAAGGTGTTCGACGTGACGGAGGGGAGGCGCTTCTACGGGCCcGAGGGCCCCTACGGGGTGTTTGCGGGGCGCGACGCCTCGCGCGGCCTCGCCACGTTCTGCCTGGACCGCGACGCGCTCAAGGACGCCTACGACGACCTCTCAGACATGTCGCCCACCGAGATGGAGAGCGTCCACGAGTGGGAGATGCAGTTCACGGAGAAGTACCACCACGTGGGCCGGCTTCTCAAGCCTGGTGAGGAGCCCAACGAGTACTCGGACACGGAGTCTTCGAGCGAGCGCACAAAGGACGACTAG
>Japanese_lamprey_PGRMC1 Length = 182
MAASEILQDLLTSPLNLALLALCAYLLVKIVRGSGGGGGGGDGAGGDGGGEERLARLKRRDFNVEQLREFDGVRSPRILMAVNGKVFDVTEGRRFYGPEGPYGVFAGRDASRGLATFCLDRDALKDAYDDLSDMSPTEMESVHEWEMQFTEKYHHVGRLLKPGEEPNEYSDTESSSERTKDD


6.PGRMC2
>Japanese_lamprey_PGRMC2 Length = 396
GAGGGGGGGGGCGCCATGACGCGGAGGGACTTCACGCTGCAGCAGCTGCGGCAATTCGATGGCGAGCGGGAGGCGCCCATCTTGGTGGCGGTCAACGGGAAAGTGTTCGACGTCTCGCGCGGGAGGAAATTCTACGGCAAAGNNGGCCCCTACGGAGTGTTTGCGGGCCGTGACGCGTCCCGTGGCCTCGCGTCCTTCCGGCTGGACCGGGACGCGCTGCGGGACACCTACGACGACCTGTCAGACCTGACGGCCGTGCAGACGGAGAGCGTGCGGGAGTGGGAGATGCAGTTCATGGAGAAGTATCGCTACGTGGGGCGTCTGCTGCGGCCGGGTGAGGAGCCTGCGGACTACACGGACGACGAGGACCTCCGGGAGCCCTCCAGGGACGACTGA
>Japanese_lamprey_PGRMC2 Length = 131
EGGGAMTRRDFTLQQLRQFDGEREAPILVAVNGKVFDVSRGRKFYGKXGPYGVFAGRDASRGLASFRLDRDALRDTYDDLSDLTAVQTESVREWEMQFMEKYRYVGRLLRPGEEPADYTDDEDLREPSRDD


7.neudesin
>Japanese_lamprey_neudesin Length = 525
ATGGCGAGGAGCGTGGGGACCCATCGGGGGTCTGCGTTCCCGTGGGGGTCTGGCAGAGGCGTCCTCGCAGTCCTGGCTCTGTCGCTCGTCGCTGTGGCTGCCACCACGGCAGGTCCCGGGCAACAGGAGGAGCCGGTGCGGCTCTTCACGGATGCGGACATCGCGGAGTACAACGGCGACGACCCCGACAAGCCGATCTACATGGCCGTCAAAGGGGTTGTGTTCGACGTCTCCACGGGGAAAGGGTACTACGGGAAGGGGGCCTCCTACAACGCGCTGGCCGGGCGAGACTCCACGCGGGCCGTGGCCAAGATGTCCCTCGCTTCGGAAGATCTCATCAGTGACACGTCCGGACTGACACAGGATCAGCTGGAGTCTCTAGAGAGGGTGTTCTCCGGGGTCTACAAGGCCAAGTACCCCATCGTGGGGTACATGGCCTACCGCCTGCTGCTCGCCGACGGCAGCCCTAACCCCGACTTCCACCCCGAGGAGCTGAAGGAGACAGAGCCCCGGGAGGAGCTGTGA
>Japanese_lamprey_neudesin Length = 174
MARSVGTHRGSAFPWGSGRGVLAVLALSLVAVAATTAGPGQQEEPVRLFTDADIAEYNGDDPDKPIYMAVKGVVFDVSTGKGYYGKGASYNALAGRDSTRAVAKMSLASEDLISDTSGLTQDQLESLERVFSGVYKAKYPIVGYMAYRLLLADGSPNPDFHPEELKETEPREEL


8.neuferricin 
>Japanese_lamprey_neuferricin Length = 849
ATGCCCTCCCCGTGGTGGCTCGCAGTGTCCCTGTGCGTGGCTGGCTCAGCTCTGCTGCTGAGCCGCCTTGAGCCGCACGGACAACTCCTGACGCGGCTGCAGCAGCTGCTGCTGCCCGCTAACTTCTTTCCTTCGTCGCCGTCGTCGTCCGGGCAGCAGAGGCTGCTCACGATGTCAGAGCTGGAGCGATACGACGGTCGTGAGGGCAGCCCGGGGCTCTACCTGGCCATCCTGGGCCAGGTGTTTGACGTGAGCAAGGGCGCCAAGCACTACGGACCGGGTGCTTCATACCAAGCCNNNNCAGGGAGAGATGCGTCGCGCGCCTTCGTCAGCGGGGACTTTTCCGACGCCGGGCTGGTGGACGACGTGTCCGGACTGAGCCCCGCGCGGATGCTGGGCCTGCACGACTGGCTGTCCTTCTACCAGCGCGACTACGCGTACGTGGGGAAGCTGGTGGGCAGGTTCTACGACGAGCAGGGTCGGCCCACGGGAGCCCTGGGTGAGGTGGAGGAGGCCCTGGCGCTCGGGCACAAGGCGAAGGAGGAGAAAGAGCTGCAGAAGCGGAGATTTCCGCCCTGCAACTCGGAGTGGAGCGCGGCCAGTGGGAGCAGGGTTTGGTGCGGCAAGCGCAGCGGTGGTGTGGAGCGCGACTGGGTGGGAGTGCCCCGCCTGCTGTTCGCTCCGGGCTCGAGTCCGAGCTGCGTGTGCGTGCGCACCACGGGCCCTCCGTCCGACGGGACCGCCGCGTCCTCCGAGCACCCCAACGCCGGTGACCTGGAGCACCCCGGCCTCAAGCCCTACCGGGAGTGCCCGCCTCTCGCAGAATCCTGCGTCGTGCTCGCCGACTAA
>Japanese_lamprey_neuferricin Length = 282
MPSPWWLAVSLCVAGSALLLSRLEPHGQLLTRLQQLLLPANFFPSSPSSSGQQRLLTMSELERYDGREGSPGLYLAILGQVFDVSKGAKHYGPGASYQAXXGRDASRAFVSGDFSDAGLVDDVSGLSPARMLGLHDWLSFYQRDYAYVGKLVGRFYDEQGRPTGALGEVEEALALGHKAKEEKELQKRRFPPCNSEWSAASGSRVWCGKRSGGVERDWVGVPRLLFAPGSSPSCVCVRTTGPPSDGTAASSEHPNAGDLEHPGLKPYRECPPLAESCVVLAD


9.nPR
>Japanese_lamprey_nPR  Length = 1329
ATGGTCAACAGGGAGTCACACTACTCTCTCTTCGCCCCGCAGAGGAGCCGCATCGCAGAGGAGTTCTACCACCCGCAGGGCGCGCATCCCTTCCCCGGACTTGGCCGCAACAGCTACGAAGGGCTCATGGGGCAGCCCGTTCAGGGTGGCCATGGCAACCAGAAGATCTGCGTGATCTGCTGCGACGAGGCCTCCGGCTGCCACTACGGCGTCATCACCTGCGGCAGCTGCAAGGTGTTCTTCAAGCGCGCCTCCGAAGGTCAGAACAACTATCTGTGCGCGGGGCGAAATGACTGCATCATCGACAAGATCAGAAGAAAGAACTGCCCAGCCTGTCGCCTCCGCAAGTGTTGCCAGGCGGGAATGGTGCTGGGAGCGCACCGCTCAAAGAGGATGCGGATGAAGACGAGTGGCGGGGACGACGCTGCACGGCGTGGCGACGGCGGCGGCGCCGGCTCCTCGACGCAGGCGCTGGTGCAGTGGGACCCGTCGGTGCGCGACGGGCGCCTCACGCCCTCCTCCGTCCCCAGCGGAAGCAACCTTTTCGGCAGCAACGTATCGGGGCTGTCCTACTCGCCTTCCATCCTCTCGATCCTGCAGCTCATCGAGCCCGAGGTGGTGTACGCCGGGTTCGATAACAGCCGCCCCATGACGGCCAACTACCTGCTCACCAGCCTCAACCGGCTATGCGAGAGGCAGCTGGTGCCCGTCGTCAAGTGGGCCAAGGTGCTGCCCGGTTTTAAGGAGCTGCACATTGACGACCAGATGACGCTGATTCAGTACTCGTGGATGGGCCTTATGGCCTTTGCCATGGGCTGGAGGTCCTACAAGCTCGCCAATGGGCAGATGCTCTACTTCGCTCCCGACCTCATCTTCAACGAGCAGCGCATGCAGCAGTCGGCCATGTACGAGCTGTGCTTGGGTATGCAGCAGGTGTTCAAACAGTTTGGCCTCCTGCAGGTGACACAGGAAGAGTTCCTCTGCATGAAGGCGATCATGCTCCTCAACACAGTCCCCCAGGAGGGCCTCAAGACGCAGGCGTTCTTCAACGAGATGCGCATGAACTACATCCGGGAGCTCAACAAGGTGGTCATCAGCAAGAACAATACAGCCGACGGCTGGAAGAGATTCTACCAGCTCACCAAGATGCTCGACTCCATGCATGACCTGGTGGGCGGCATGCTGCAGTTCTGCTTCCACACCTTCGTGCAGTCGCAGACGCTGTCCGTGGAGTTCCCCGAGATGATGTCGGAGATGATCAACGCCCAGCTGCCCCGCGTGCTCGCCGGCATGGCCAAGCCGCTGCTCTTCCACGGCAAGCGAGTGTGA
>Japanese_lamprey_nPR  Length = 442
MVNRESHYSLFAPQRSRIAEEFYHPQGAHPFPGLGRNSYEGLMGQPVQGGHGNQKICVICCDEASGCHYGVITCGSCKVFFKRASEGQNNYLCAGRNDCIIDKIRRKNCPACRLRKCCQAGMVLGAHRSKRMRMKTSGGDDAARRGDGGGAGSSTQALVQWDPSVRDGRLTPSSVPSGSNLFGSNVSGLSYSPSILSILQLIEPEVVYAGFDNSRPMTANYLLTSLNRLCERQLVPVVKWAKVLPGFKELHIDDQMTLIQYSWMGLMAFAMGWRSYKLANGQMLYFAPDLIFNEQRMQQSAMYELCLGMQQVFKQFGLLQVTQEEFLCMKAIMLLNTVPQEGLKTQAFFNEMRMNYIRELNKVVISKNNTADGWKRFYQLTKMLDSMHDLVGGMLQFCFHTFVQSQTLSVEFPEMMSEMINAQLPRVLAGMAKPLLFHGKRV
