# Supplementary material for: Genomic sequence analyses of classical and non-classical lamprey progesterone receptor genes and the inference of homologous gene evolution in metazoans
Source: BMC Evol Biol. 2019 Jul 1;19:136. doi: 10.1186/s12862-019-1463-7 (PMC6604198; doi:10.1186/s12862-019-1463-7)
Supplement: Supplementary file 2 — Species selected for phylogenetic analyses of nPR, mPR and MAPR genes. (XLSX 20 kb) [file 12862_2019_1463_MOESM2_ESM.xlsx]

## Sheet: nPR_ER_ERR
Taxonomy	Common name	Scientific name	nPR	ER	ERR
Mammalia	Human	Homo sapiens	ENSP00000325120/NP_000917	NP_001116214;NP_001278641	NP_001269379;NP_004443;NP_001230448
Mammalia	Mouse	Mus musculus	ENSMUSP00000140124/NP_032855	NP_001289461;NP_997590	NP_031979;NP_001152972;NP_036065
Aves	Chicken	Gallus gallus	ENSGALP00000027736	*	*
Reptilia	Lizard	Anolis carolinensis	ENSACAP00000013470	*	*
Amphibia	Frog	Xenopus tropicalis	ENSXETP00000012055	*	*
Osteichthyes	Coelacanth	Latimeria chalumnae	ENSLACP00000022009	*	*
Osteichthyes	Pufferfish	Takifugu rubripes	ENSTRUP00000033390	*	*
Osteichthyes	Medaka	Oryzias latipes	ENSORLP00000003304/NP_001165515	*	*
Osteichthyes	Zebrafish	Danio rerio	ENSDARP00000109370/NP_001159807	NP_694491;NP_851297;NP_777287	NP_998120;ENSDARP00000136509;XP_009291401;NP_001122150;XP_001921093
Osteichthyes	Cavefish	Astyanax mexicanus	ENSAMXP00000005914	*	*
Osteichthyes	Spotted gar	Lepisosteus oculatus	ENSLOCP00000006685	*	*
Chondrichthyes	Elephant shark	Callorhinchus milii	SINCAMP00000020875	*	*
Agnatha	Sea lamprey	Petromyzon marinus	KT970662	KT970663;KT970664	KT970665
Agnatha	Japanese lamprey	Lethenteron japonicum	This study	BAM48573; BAM48574	NA
Cephalochordata	Florida lancelet	Branchiostoma floridae	XP_002592965	XP_002613220/ACF16007	XP_002613219/AAU88062
Insecta	Fruitfly	Drosophila melanogaster	NA	NA	AAL37553
Insecta	Red flour beetle	Tribolium castaneum	NA	NA	NP_001135406
Placozoa	Placozoan	Trichoplax adhaerens	NA	NA	AGG68284
* indicates that the gene was not checked in the species.
NA indicates that the gene was not available in the species.
; sepates multiple genes
/ indicates that the same gene in different database

## Sheet: mPR
Taxonomy	Common name	Scientific name	mPRα	mPRβ	mPRγ	mPRδ	mPRε
Mammalia	Human	Homo sapiens	ENSP00000363414	ENSP00000353953	ENSP00000343877	ENSP00000292291	ENSP00000341564
Mammalia	Mouse	Mus musculus	ENSMUSP00000080240	ENSMUSP00000069127	ENSMUSP00000034817	ENSMUSP00000114166	ENSMUSP00000078547
Aves	Chicken	Gallus gallus	ENSGALP00000015740	ENSGALP00000026856	ENSGALP00000013096	NA	XP_004937133
Reptilia	Lizard	Anolis carolinensis	ENSACAP00000017543	NA	ENSACAP00000004902	NA	NA
Amphibia	Frog	Xenopus tropicalis	NA	ENSXETP00000001446	ENSXETP00000017095/NP_001072708	ENSXETP00000005544	ENSXETP00000061586/XP_004914408
Osteichthyes	Coelacanth	Latimeria chalumnae	ENSLACP00000019133	ENSLACP00000010358	ENSLACP00000014379	ENSLACP00000012733	ENSLACP00000007925/XP_005997958
Osteichthyes	Pufferfish	Takifugu rubripes	ENSTRUP00000005006;ENSTRUP00000031718;ENSTRUP00000036346	ENSTRUP00000005107;ENSTRUP00000009541	ENSTRUP00000042974	ENSTRUP00000032357	XP_003966777
Osteichthyes	Medaka	Oryzias latipes	ENSORLP00000024662; ENSORLP00000016551	ENSORLP00000020262	ENSORLP00000002384	ENSORLP00000020335	ENSORLP00000025594/XP_004086814
Osteichthyes	Zebrafish	Danio rerio	ENSDARP00000043290;ENSDARP00000052294	ENSDARP00000105408	ENSDARP00000060310;ENSDARP00000069075	ENSDARP00000127528	ENSDARP00000068305
Osteichthyes	Spotted gar	Lepisosteus oculatus	ENSLOCP00000022379;ENSLOCP00000022380	ENSLOCP00000022094	ENSLOCP00000017243	ENSLOCP00000010168	ENSLOCP00000016472
Chondrichthyes	Elephant shark	Callorhinchus milii	SINCAMP00000015368	NA	SINCAMP00000020277	NA	NA
Agnatha	Sea lamprey	Petromyzon marinus	NA	KT970648	KT970652	KT970653	KT970657
Agnatha	Japanese lamprey	Lethenteron japonicum	NA	This study	This study	This study	This study
Urochordata	Pacific transparent sea squirt	Ciona savignyi	NA	ENSCSAVP00000002338;ENSCSAVP00000015437	ENSCSAVP00000013601;ENSCSAVP00000013602	NA	NA
Urochordata	Vase tunicate	Ciona intestinalis	NA	ENSCINP00000028079;ENSCINP00000033876/XP_002129008	ENSCINP00000022717/XP_002124832;ENSCINP00000033196/XP_002125627	NA	NA
Urochordata	Tunicate	Oikopleura dioica	NA	NA	NA	NA	NA
Cephalochordata	Florida lancelet	Branchiostoma floridae	NA	XP_002603448;XP_002587109;XP_002596231;XP_002597531;XP_002597532;XP_002603449;XP_002603450;XP_002603451;XP_002603452	XP_002596551	NA	NA
Hemichordata	Acorn worm	Ptychodera flava	NA	NA	PFL3_pfl_40v0_9_20150316_1g17373.t1	NA	NA
Hemichordata	Acorn worm	Saccoglossus kowalevskii	NA	Sakowv30000103m/XP_002741216	Sakowv30035775m;Sakowv30040026m	NA	NA
Echinodermata	Purple sea urchin	Strongylocentrotus purpuratus	NA	XP_784040	XP_788437;XP_001200934;XP_781396	NA	NA
Platyhelminthes	Blood fluke	Schistosoma mansoni	NA	NA	Smp_086190.1	NA	NA
Annelida	Leech	Helobdella robusta	NA	HelroP133553	NA	NA	NA
Annelida	Polychaete worm	Capitella teleta	NA	CapteP126366;CapteP142052	CapteP222674;CapteP89889	NA	NA
Mollusca	Owl limpet	Lottia gigantea	NA	LotgiP137083;LotgiP223258;LotgiP65957;LotgiP74595	LotgiP189606	NA	NA
Mollusca	Pacific oyster	Crassostrea gigas	NA	EKC26999;EKC27000;EKC41258	EKC40855	NA	NA
Nematoda	Nematode	Caenorhabditis elegans	NA	K11C4.2	NA	NA	NA
Nematoda	Nematode	Brugia malayi	NA	NA	NA	NA	NA
Crustacea	Water flea	Daphnia pulex	NA	NA	EFX80378	NA	NA
Insecta	Pea aphid	Acyrthosiphon pisum	NA	NA	NA	NA	NA
Insecta	African malaria mosquito	Anopheles gambiae	NA	NA	NA	NA	NA
Insecta	European honey bee	Apis mellifera	NA	NA	NA	NA	NA
Insecta	Silkworm	Bombyx mori	NA	NA	NA	NA	NA
Insecta	Fruitfly	Drosophila melanogaster	NA	NA	NA	NA	NA
Insecta	Red flour beetle	Tribolium castaneum	NA	NA	NA	NA	NA
Cnidaria	Starlet sea anemone	Nematostella vectensis	NA	NA	EDO27689;EDO33000;EDO36316;EDO41474;EDO49851;EDO49853;EDO49996	NA	NA
Placozoa	Placozoan	Trichoplax adhaerens	NA	NA	TriadP15474;TriadP20060;TriadP57064	NA	NA
Porifera	Sponge	Amphimedon queenslandica	NA	NA	PAC:15728345	NA	NA
Protist	Choanoflagellate	Monosiga brevicollis	NA	NA	NA	NA	NA
* indicates that the gene was not checked in the species.
NA indicates that the gene was not available in the species.
; sepates multiple genes
/ indicates that the same gene in different database

## Sheet: MAPR
Taxonomy	Common name	Scientific name	PGRMC1	PGRMC2	neudesin	neuferricin
Mammalia	Human	Homo sapiens	ENSP00000217971	ENSP00000429301	ENSP00000355955	ENSP00000301391
Mammalia	Mouse	Mus musculus	ENSMUSP00000073061	ENSMUSP00000056643	ENSMUSP00000046311	ENSMUSP00000078623
Aves	Chicken	Gallus gallus	ENSGALP00000038260	ENSGALP00000016583	ENSGALP00000015952	ENSGALP00000002240
Reptilia	Lizard	Anolis carolinensis	ENSACAP00000012633	ENSACAP00000011071	ENSACAP00000006221	NA
Amphibia	Frog	Xenopus tropicalis	ENSXETP00000009432/NP_001006842	ENSXETP00000048737/XP_002932101	ENSXETP00000031442	ENSXETP00000039513
Osteichthyes	Coelacanth	Latimeria chalumnae	ENSLACP00000012736	ENSLACP00000017018;ENSLACP00000007989	ENSLACP00000004419	ENSLACP00000009154
Osteichthyes	Pufferfish	Takifugu rubripes	ENSTRUP00000013364	ENSTRUP00000013405	ENSTRUP00000020101	ENSTRUP00000003274
Osteichthyes	Medaka	Oryzias latipes	ENSORLP00000017563/NP_001098572	ENSORLP00000022478	ENSORLP00000022715	XP_004076662
Osteichthyes	Zebrafish	Danio rerio	ENSDARP00000070803	ENSDARP00000108031	ENSDARP00000058792	ENSDARP00000080969
Osteichthyes	Spotted gar	Lepisosteus oculatus	ENSLOCP00000017123	ENSLOCP00000013078	ENSLOCP00000020205	ENSLOCP00000003086
Chondrichthyes	Elephant shark	Callorhinchus milii	SINCAMP00000024349/XP_007891269	SINCAMP00000000419/XP_007882916	SINCAMP00000002378	SINCAMP00000021983/XP_007909304
Agnatha	Sea lamprey	Petromyzon marinus	This study	This study	This study	This study
Agnatha	Japanese lamprey	Lethenteron japonicum	This study	This study	This study	This study
Urochordata	Pacific transparent sea squirt	Ciona savignyi	NA	NA	NA	ENSCSAVP00000019848
Urochordata	Vase tunicate	Ciona intestinalis	ENSCINP00000033808	NA	NA	ENSCINP00000006292
Urochordata	Tunicate	Oikopleura dioica	GSOIDT00009644001	NA	NA	NA
Cephalochordata	Florida lancelet	Branchiostoma floridae	XP_002611644	NA	XP_002585704	XP_002605719; XP_002605720
Hemichordata	Acorn worm	Ptychodera flava	PFL3_pfl_40v0_9_20150316_1g1098.t1	NA	PFL3_pfl_40v0_9_20150316_1g5483.t1	PFL3_pfl_40v0_9_20150316_1g2519.t1
Hemichordata	Acorn worm	Saccoglossus kowalevskii	Sakowv30036683m	NA	Sakowv30027990m	Sakowv30028371m
Echinodermata	Purple sea urchin	Strongylocentrotus purpuratus	XP_783332	NA	XP_003727182	XP_795139; XP_797342
Platyhelminthes	Blood fluke	Schistosoma mansoni	Smp_093700.1:pep	NA	NA	NA
Annelida	Leech	Helobdella robusta	HelroP177786;HelroP74560;HelroP145643	NA	HelroP173681	HelroP65888
Annelida	Polychaete worm	Capitella teleta	CapteP117808;CapteP201522;CapteP227540	NA	CapteP223862	CapteP110664
Mollusca	Owl limpet	Lottia gigantea	LotgiP178036	NA	LotgiP77624	LotgiP116983
Mollusca	Pacific oyster	Crassostrea gigas	EKC28875	NA	NA	EKC42144
Nematoda	Nematode	Caenorhabditis elegans	K07E3.8a	NA	NA	H38K22.3
Nematoda	Nematode	Brugia malayi	Bm4878	NA	NA	Bm4695d
Crustacea	Water flea	Daphnia pulex	EFX75789	NA	NA	EFX76272
Insecta	Pea aphid	Acyrthosiphon pisum	ACYPI073693-PA	NA	NA	ACYPI000658-PA
Insecta	African malaria mosquito	Anopheles gambiae	AGAP000767-PA	NA	NA	AGAP001042-PA
Insecta	European honey bee	Apis mellifera	GB55581-PA	NA	NA	GB53824-PA
Insecta	Silkworm	Bombyx mori	PGRMC1	NA	NA	XP_012549422
Insecta	Fruitfly	Drosophila melanogaster	FBpp0073959.1;FBpp0079963.1;FBpp0080101.1	NA	NA	FBpp0071240.1
Insecta	Red flour beetle	Tribolium castaneum	TC008221-PA	NA	NA	TC006216-PA
Cnidaria	Starlet sea anemone	Nematostella vectensis	EDO47007;EDO49444	NA	EDO36774;	EDO27421;EDO44622
Placozoa	Placozoan	Trichoplax adhaerens	TriadP56832	NA	NA	TriadP16260
Porifera	Sponge	Amphimedon queenslandica	NA	NA	NA	PAC:15718068
Protist	Choanoflagellate	Monosiga brevicollis	EDQ92336	NA	NA	EDQ92989
* indicates that the gene was not checked in the species.
NA indicates that the gene was not available in the species.
; sepates multiple genes
/ indicates that the same gene in different database
