# Supplementary material for: Genomic sequence analyses of classical and non-classical lamprey progesterone receptor genes and the inference of homologous gene evolution in metazoans
Source: BMC Evol Biol. 2019 Jul 1;19:136. doi: 10.1186/s12862-019-1463-7 (PMC6604198; doi:10.1186/s12862-019-1463-7)
Supplement: Supplementary file 4 — Predicted motif sequences for lamprey PRs using the Scansite cell signaling interactions prediction “MotifScan” module. (XLSX 15 kb) [file 12862_2019_1463_MOESM4_ESM.xlsx]

## Sheet: Sheet1
Motif Group	Motif Name	mPRβ	mPRg	mPRδ	mPRε	PGRMC1	PGRMC2	neudesin	neuferricin	nPR
Acidophilic Ser/Thr kinase	Casein kinase 1	NS	NS	NS	NS	*NEYSDTESSSERTKD	NS	NS	NS	NS
	Casein kinase 2	NS	NS	NS	NS	NEYSDTESSSERTKD	*GEEPADYTDDEDLRE	NS	NS	NS
						GEEPNEYSDTESSSE
	GSK3	LANRPLSSSPSSPTI	NS	NS	NS	NS	NS	NS	NS	NS
		PLSSSPSSPTISSVC
Basophilic Ser/Thr kinase	Akt kinase	NS	NS	NS	NS	NS	AMTRRDFTLQQLRQF	NS	SGQQRLLTMSELERY	SKRMRMKTSGGDDAA
	AMP kinase	*RPLSSSPSSPTISSV	NS	LRLPRLLSSHQVPKA	NS	NS	NS	NS	NS	SGLSYSPSILSILQL
				SSLAHTFSTMSVRSL
	Calmodulin dependent kinase 2	NS	NS	NS	NS	NS	NS	NS	SGQQRLLTMSELERY	NS
	Clk2 kinase	RHNGRNHSDVEVRWA	NS	NS	SEWLRERSPRLLDPN	NS	NS	NS	NS	NS
	PKCδ	ATRADIASWPFFLLA	SAKECICSIFQFTNE	SSLAHTFSTMSVRSL	NS	NS	NS	NS	NS	NS
	PKCε	NS	NS	NS	NS	NS	NS	*TRAVAKMSLASEDLI	NS	HTFVQSQTLSVEFPE
	PKCζ	AHLFHSRSELAHYGF	NS	NS	AHLFNAMSLRVRDLC	NS	NS	NS	NS	NS
		VALYQYGSAVGHYFY
	PKCm	NS	NS	SSLAHTFSTMSVRSL	NS	NS	NS	NS	NS	YGVITCGSCKVFFKR
DNA damage kinase	DNA PK	NS	NS	NS	NS	NS	GEEPADYTDDEDLRE	*ISDTSGLTQDQLESL	NS	GGGAGSSTQALVQWD
							DRDALRDTYDDLSDL			*QFGLLQYTQEEFLCM
	ATM kinase	NS	NS	ILSLFHLTNETLNIW	NS	NS	NS	*ISDTSGLTQDQLESL	NS	*QFGLLQYTQEEFLCM
Kinase binding site	Erk1 binding	*SAVFFTFPLPEQLNP	*RVVAFAFPYLFDNIP	AYAAYIFPEQWVHGT	NS	NS	NS	NS	NS	NS
			LGRPYHWPLAVFMLS	LGEAYTWPLLAYLLT
	Erk D-domain	RVGKIPELAATRADI	NS	NS	RYAIRTLVFLLPQTL	NS	EREAPILVAVNGKVF	GRGVLAVLALSLVAV	PSPWWLAVSLCVAGS	NS
		WRFYALSLFARHNEI							TRLQQLLLPANFFPS
	PDK1 binding	LLSAVFFTFPLPEQL	FIHYNRFTLESSLEL	NS	*HQWFHLFTFLAILDE	NS	NS	NS	SRAFVSGDFSDAGLV	EVVYAGFDNSRPMTA
					RDLCYYFDYGAVSIY					MLQFCFHTFVQSQTL
Lipid binding	PIP3 binding PH	NS	DKWLGGTFHRCFVPI	NS	NS	NS	NS	NS	NS	NS
			LLGRPYHWPLAVFML
Phospho-Ser/Thr binding	14-3-3 mode 1	NS	VPTHRLHTLFAFLTG	NS	NS	NS	NS	NS	NS	SKRMRMKTSGGDDAA
Proline-dependent Ser/Thr kinase	Erk1 kinase	NS	NS	NS	NS	NS	NS	NS	NS	*SVRDGRLTPSSVPSG
Src homology 2 (SH2)	Abl SH2	NS	EDGILTGYRNPRSSA	NS	NS	NS	NS	NS	NS	NS
	Grb2 SH2	NS	NS	NS	ASIAYYHYVNPSLKV	NS	NS	NS	NS	NS
	Itk SH2	NS	NS	NS	NS	NS	NS	NS	NS	LIEPEVVYAGFDNSR
	PLCg C-terminal SH2	NS	SAMVYNAYVIPDKWL	NS	NS	NS	NS	NS	NS	NS
	Shc SH2	NS	NS	NS	NS	NS	RDALRDTYDDLSDLT	NS	NS	PGLGRNSYEGLMGQP
	SHIP SH2	NS	NS	NS	NS	NS	RDALRDTYDDLSDLT	NS	NS	NS
Src homology 3 (SH3)	Cbl-associated protein C-SH3	*GYRPPGQPWRFYALS	NS	NS	NS	NS	NS	NS	NS	NS
	Grb2 SH3	NS	NS	NS	NS	NS	NS	NS	LKPYRECPPLAESCV	NS
	Itk SH3	ITSGYRPPGQPWRFY	NS	NS	NS	NS	NS	NS	NS	NS
	p85 SH3 mode2	GYRPPGQPWRFYALS	NS	NS	NS	NS	NS	NS	NS	NS
Tyrosine kinase	Abl kinase	NS	NS	NS	NS	FYGPEGPYGVFAGRD	NS	NS	NS	NS
	Insulin receptor kinase	LALSGAAYMALSTVA	NS	NS	NS	NS	NS	NS	NS	NS
	Lck kinase	NS	NS	NS	NS	FYGPEGPYGVFAGRD	RDALRDTYDDLSDLT	NS	NS	LIEPEVVYAGFDNSR
	Src kinase	NS	NS	NS	NS	NS	RDALRDTYDDLSDLT	NS	NS	LIEPEVVYAGFDNSR
Protein motifs were predicted using the Scansite cell signaling interactions prediction
‘‘MotifScan’’ module (http://scansite.mit.edu/motifscan_seq.phtml) under
medium stringency ‘‘MotifScan’’ settings. Bold underlined amino acids represent
those indicated in the ‘‘Position’’ column, at the center of each predicted motif.
*Motifs that were also predicted under high stringency ‘‘MotifScan’’ settings. NS: no sequence match.
Unique domains appeared in only one member among lamprey progesterone receptors are highlighted in yellow.
