# Supplementary material for: Genomic sequence analyses of classical and non-classical lamprey progesterone receptor genes and the inference of homologous gene evolution in metazoans
Source: BMC Evol Biol. 2019 Jul 1;19:136. doi: 10.1186/s12862-019-1463-7 (PMC6604198; doi:10.1186/s12862-019-1463-7)
Supplement: Supplementary file 6 — Gene location of mPR and MAPR genes in sea lamprey and Japanese lamprey. (XLSX 30 kb) [file 12862_2019_1463_MOESM6_ESM.xlsx]

## Sheet: Sea_lamprey_PRs
Query_name	Letter	QueryX	QueryY	SbjctX	SbjctY	Length	Score	E_value	Overlap/total	Identity	Sbject_Name
Sea_lamprey_mPRβ_isoform1	2038	1	170	244155	243987	308402	297	4e-78	166/170	97	GL482043
Sea_lamprey_mPRβ_isoform1	2038	170	348	242387	242209	308402	355	2e-95	179/179	100	GL482043
Sea_lamprey_mPRβ_isoform1	2038	347	1099	241590	240838	308402	1493	0	753/753	100	GL482043
Sea_lamprey_mPRβ_isoform1	2038	1095	1207	240426	240314	308402	224	5e-56	113/113	100	GL482043
Sea_lamprey_mPRβ_isoform1	2038	1203	1407	239702	239498	308402	406	1e-111	205/205	100	GL482043
Sea_lamprey_mPRβ_isoform1	2038	1401	2038	238044	237407	308402	1265	0	638/638	100	GL482043
Sea_lamprey_mPRβ_isoform2	2324	1	456	244155	243699	308402	839	0	451/458	98	GL482043
Sea_lamprey_mPRβ_isoform2	2324	455	634	242388	242209	308402	357	6e-96	180/180	100	GL482043
Sea_lamprey_mPRβ_isoform2	2324	633	1385	241590	240838	308402	1493	0	753/753	100	GL482043
Sea_lamprey_mPRβ_isoform2	2324	1381	1493	240426	240314	308402	224	5e-56	113/113	100	GL482043
Sea_lamprey_mPRβ_isoform2	2324	1489	1693	239702	239498	308402	406	1e-111	205/205	100	GL482043
Sea_lamprey_mPRβ_isoform2	2324	1687	2324	238044	237407	308402	1265	0	638/638	100	GL482043
Sea_lamprey_mPRβ_isoform3	2016	1	326	242538	242209	308402	620	1e-175	326/330	98	GL482043
Sea_lamprey_mPRβ_isoform3	2016	325	1077	241590	240838	308402	1493	0	753/753	100	GL482043
Sea_lamprey_mPRβ_isoform3	2016	1073	1185	240426	240314	308402	224	5e-56	113/113	100	GL482043
Sea_lamprey_mPRβ_isoform3	2016	1181	1385	239702	239498	308402	406	1e-111	205/205	100	GL482043
Sea_lamprey_mPRβ_isoform3	2016	1379	2016	238044	237407	308402	1265	0	638/638	100	GL482043
Sea_lamprey_mPRβ_isoform4	2593	1	901	243108	242209	308402	1762	0	899/901	99	GL482043
Sea_lamprey_mPRβ_isoform4	2593	900	1652	241590	240838	308402	1485	0	752/753	99	GL482043
Sea_lamprey_mPRβ_isoform4	2593	1648	1760	240426	240314	308402	224	6e-56	113/113	100	GL482043
Sea_lamprey_mPRβ_isoform4	2593	1756	1960	239702	239498	308402	406	1e-111	205/205	100	GL482043
Sea_lamprey_mPRβ_isoform4	2593	1954	2593	238044	237405	308402	1269	0	640/640	100	GL482043
Sea_lamprey_mPRγ											No genome hits found
Sea_lamprey_mPRδ_isoform1	1984	1	314	9227	9539	399379	607	1e-171	313/314	99	GL476407
Sea_lamprey_mPRδ_isoform1	1984	312	441	11612	11741	399379	250	8e-64	129/130	99	GL476407
Sea_lamprey_mPRδ_isoform1	1984	441	648	13309	13516	399379	412	1e-113	208/208	100	GL476407
Sea_lamprey_mPRδ_isoform1	1984	646	776	16902	17032	399379	260	8e-67	131/131	100	GL476407
Sea_lamprey_mPRδ_isoform1	1984	773	873	18823	18923	399379	161	6e-37	96/101	95	GL476407
Sea_lamprey_mPRδ_isoform1	1984	871	1017	21089	21235	399379	291	2e-76	147/147	100	GL476407
Sea_lamprey_mPRδ_isoform1	1984	1016	1984	22039	23008	399379	1820	0	958/970	98	GL476407
Sea_lamprey_mPRδ_isoform2	1273	1	193	9348	9539	399379	367	3e-99	192/193	99	GL476407
Sea_lamprey_mPRδ_isoform2	1273	191	320	11612	11741	399379	258	2e-66	130/130	100	GL476407
Sea_lamprey_mPRδ_isoform2	1273	320	527	13309	13516	399379	412	1e-113	208/208	100	GL476407
Sea_lamprey_mPRδ_isoform2	1273	525	655	16902	17032	399379	260	5e-67	131/131	100	GL476407
Sea_lamprey_mPRδ_isoform2	1273	652	1156	18823	19327	399379	890	0	491/505	97	GL476407
Sea_lamprey_mPRδ_isoform2	1273	1127	1273	201303	201449	291238	291	1e-76	147/147	100	GL476442
Sea_lamprey_mPRδ_isoform3	1786	1	488	6102	6591	399379	934	0	486/490	99	GL476407
Sea_lamprey_mPRδ_isoform3	1786	488	594	9433	9539	399379	212	2e-52	107/107	100	GL476407
Sea_lamprey_mPRδ_isoform3	1786	592	721	11612	11741	399379	258	3e-66	130/130	100	GL476407
Sea_lamprey_mPRδ_isoform3	1786	721	928	13309	13516	399379	412	1e-113	208/208	100	GL476407
Sea_lamprey_mPRδ_isoform3	1786	926	1056	16902	17032	399379	260	7e-67	131/131	100	GL476407
Sea_lamprey_mPRδ_isoform3	1786	1053	1557	18823	19327	399379	890	0	491/505	97	GL476407
Sea_lamprey_mPRδ_isoform3	1786	1528	1772	201303	201547	291238	478	1e-132	244/245	99	GL476442
Sea_lamprey_mPRδ_isoform4	2236	176	214	5085	5123	399379	77.8	7e-12	39/39	100	GL476407
Sea_lamprey_mPRδ_isoform4	2236	217	305	6503	6591	399379	168	3e-39	88/89	98	GL476407
Sea_lamprey_mPRδ_isoform4	2236	305	411	9433	9539	399379	212	2e-52	107/107	100	GL476407
Sea_lamprey_mPRδ_isoform4	2236	409	538	11612	11741	399379	258	4e-66	130/130	100	GL476407
Sea_lamprey_mPRδ_isoform4	2236	538	745	13309	13516	399379	412	1e-112	208/208	100	GL476407
Sea_lamprey_mPRδ_isoform4	2236	743	873	16902	17032	399379	260	9e-67	131/131	100	GL476407
Sea_lamprey_mPRδ_isoform4	2236	870	2162	18823	20110	399379	2315	0	1263/1293	97	GL476407
Sea_lamprey_mPRε											No genome hits found
Sea_lamprey_PGRMC1											No genome hits found
Sea_lamprey_PGRMC2	689	319	552	4175	4408	9485	456	1e-126	233/234	99	GL485815
Sea_lamprey_neudesin	609	17	243	3478	3252	37901	450	1e-124	227/227	100	GL484287
Sea_lamprey_neudesin	609	244	305	2596	2535	37901	123	4e-26	62/62	100	GL484287
Sea_lamprey_neudesin	609	303	408	1385	1280	37901	210	2e-52	106/106	100	GL484287
Sea_lamprey_neudesin	609	408	609	1131	929	37901	387	1e-105	202/203	99	GL484287
Sea_lamprey_neuferricin	1592	2	794	50082	50877	54645	1526	0	790/796	99	GL478667
Sea_lamprey_neuferricin	1592	791	935	9260	9116	9496	287	3e-75	145/145	100	GL486821
Sea_lamprey_neuferricin	1592	934	1121	6691	6504	9496	373	1e-101	188/188	100	GL486821
Sea_lamprey_neuferricin	1592	1119	1592	4400	3927	9496	916	0	471/474	99	GL486821
Sea_lamprey_nPR	1967	240	701	208478	208933	317340	839	0	452/462	97	GL476424
Sea_lamprey_nPR	1967	701	855	246866	247020	317340	299	1e-78	154/155	99	GL476424
Sea_lamprey_nPR	1967	852	970	263428	263546	317340	236	1e-59	119/119	100	GL476424
Sea_lamprey_nPR	1967	969	1344	297512	297887	317340	745	0	376/376	100	GL476424
Sea_lamprey_nPR	1967	1342	1488	303758	303904	317340	291	2e-76	147/147	100	GL476424
Sea_lamprey_nPR	1967	1488	1618	314870	315000	317340	260	8e-67	131/131	100	GL476424
Sea_lamprey_nPR	1967	1616	1773	316751	316908	317340	313	6e-83	158/158	100	GL476424
Sea_lamprey_nPR	1967	1774	1966	11425	11617	92703	383	1e-104	193/193	100	GL478801

## Sheet: Japanese_lamprey_PRs
Query_name	Length	QueryX	QueryY	SbjctX	SbjctY	Length	Score	E_value	Overlap/total	Identity	Sbject_Name
Japanese_lamprey_mPRβ	1077	1	666	515620	514955	1141816	1320	0	666/666	100	KE993857.1
Japanese_lamprey_mPRβ	1077	662	774	514452	514340	1141816	224	3e-56	113/113	100	KE993857.1
Japanese_lamprey_mPRβ	1077	770	974	513726	513522	1141816	406	1e-111	205/205	100	KE993857.1
Japanese_lamprey_mPRβ	1077	968	1077	512052	511943	1141816	218	2e-54	110/110	100	KE993857.1
Japanese_lamprey_mPRγ	1080	1	52	1376188	1376137	5167641	103	7e-20	52/52	100	KE993689.1
Japanese_lamprey_mPRγ	1080	50	182	1375225	1375093	5167641	264	3e-68	133/133	100	KE993689.1
Japanese_lamprey_mPRγ	1080	179	386	1373738	1373531	5167641	412	1e-113	208/208	100	KE993689.1
Japanese_lamprey_mPRγ	1080	385	513	4497	4369	4500	256	8e-66	129/129	100	APJL01099771.1
Japanese_lamprey_mPRγ	1080	556	654	2273	2175	4500	196	6e-48	99/99	100	APJL01099771.1
Japanese_lamprey_mPRγ	1080	654	800	1366652	1366506	5167641	291	1e-76	147/147	100	KE993689.1
Japanese_lamprey_mPRγ	1080	799	1080	1365914	1365633	5167641	559	1e-157	282/282	100	KE993689.1
Japanese_lamprey_mPRδ	1029	1	52	1531	1480	3998	103	7e-20	52/52	100	APJL01101626.1
Japanese_lamprey_mPRδ	1029	50	179	719513	719384	3055038	258	2e-66	130/130	100	KE993722.1
Japanese_lamprey_mPRδ	1029	179	386	717332	717125	3055038	412	1e-113	208/208	100	KE993722.1
Japanese_lamprey_mPRδ	1029	384	514	713620	713490	3055038	260	5e-67	131/131	100	KE993722.1
Japanese_lamprey_mPRδ	1029	511	611	711598	711498	3055038	200	4e-49	101/101	100	KE993722.1
Japanese_lamprey_mPRδ	1029	609	755	709629	709483	3055038	291	1e-76	147/147	100	KE993722.1
Japanese_lamprey_mPRδ	1029	754	1029	707484	707209	3055038	547	1e-153	276/276	100	KE993722.1
Japanese_lamprey_mPRε	1023	1	1023	1008029	1007007	1685660	2028	0	1023/1023	100	KE993802.1
Japanese_lamprey_PGRMC1	549	1	293	1044	1336	1574	581	1e-164	293/293	100	APJL01135073.1
Japanese_lamprey_PGRMC1	549	295	451	121974	121818	128451	311	8e-83	157/157	100	KE994598.1
Japanese_lamprey_PGRMC1	549	451	549	120646	120548	128451	196	3e-48	99/99	100	KE994598.1
Japanese_lamprey_PGRMC2	396	1	142	4677	4818	24638	281	5e-74	142/142	100	KE995974.1
Japanese_lamprey_PGRMC2	396	145	298	9407	9560	24638	305	3e-81	154/154	100	KE995974.1
Japanese_lamprey_PGRMC2	396	298	396	10105	10203	24638	196	2e-48	99/99	100	KE995974.1
Japanese_lamprey_neudesin	525	1	183	975	793	2323	363	2e-98	183/183	100	APJL01113914.1
Japanese_lamprey_neudesin	525	184	245	766935	766874	1879752	123	4e-26	62/62	100	KE993788.1
Japanese_lamprey_neudesin	525	243	348	765791	765686	1879752	210	2e-52	106/106	100	KE993788.1
Japanese_lamprey_neudesin	525	348	525	765548	765371	1879752	353	2e-95	178/178	100	KE993788.1
Japanese_lamprey_neuferricin	849	1	297	400	696	1153	589	1e-166	297/297	100	APJL01163034.1
Japanese_lamprey_neuferricin	849	302	446	1733	1877	20988	287	2e-75	145/145	100	KE996157.1
Japanese_lamprey_neuferricin	849	445	632	3860	4047	20988	373	1e-101	188/188	100	KE996157.1
Japanese_lamprey_neuferricin	849	630	849	6247	6466	20988	436	1e-120	220/220	100	KE996157.1
Japanese_lamprey_nPR	1329	1	107	7042323	7042217	8786641	212	1e-52	107/107	100	KE993673.1
Japanese_lamprey_nPR	1329	107	261	7006508	7006354	8786641	307	3e-81	155/155	100	KE993673.1
Japanese_lamprey_nPR	1329	258	376	5317420	5317302	5325188	236	9e-60	119/119	100	KE993685.1
Japanese_lamprey_nPR	1329	375	738	5283246	5282883	5325188	722	0	364/364	100	KE993685.1
Japanese_lamprey_nPR	1329	739	882	5277031	5276888	5325188	285	1e-74	144/144	100	KE993685.1
Japanese_lamprey_nPR	1329	882	1012	5266634	5266504	5325188	260	6e-67	131/131	100	KE993685.1
Japanese_lamprey_nPR	1329	1010	1167	5265179	5265022	5325188	313	5e-83	158/158	100	KE993685.1
Japanese_lamprey_nPR	1329	1168	1329	5256684	5256523	5325188	321	2e-85	162/162	100	KE993685.1

## Sheet: synteny_analysis
mPRbeta
Sea lamprey genes
GL482043	maker	gene	14336	47630	.	-	.	ID=PMZ_0026974;Name=PMZ_0026974;Alias=ENSPMAG00000000216,PMZ_0006348,PMZ_0006349
GL482043	maker	gene	181140	196640	.	-	.	ID=PMZ_0006350;Name=PMZ_0006350;Alias=ENSPMAG00000000218
GL482043	maker	gene	204541	205986	.	+	.	ID=PMZ_0006351;Name=PMZ_0006351;Alias=ENSPMAG00000000220
GL482043	maker	gene	209873	211799	.	+	.	ID=PMZ_0006352;Name=PMZ_0006352
GL482043	maker	gene	219506	229641	.	+	.	ID=PMZ_0006353;Name=PMZ_0006353;Alias=ENSPMAG00000000222
GL482043	maker	gene	237935	241359	.	-	.	ID=PMZ_0006354;Name=PMZ_0006354;Alias=ENSPMAG00000000223
PMZ_0026974	Col14a1	Collagen alpha-1(XIV) chain OS=Mus musculus GN=Col14a1 PE=2 SV=2
PMZ_0006350	SLC5A6	Sodium-dependent multivitamin transporter OS=Oryctolagus cuniculus GN=SLC5A6 PE=2 SV=1
PMZ_0006351	RNF146	E3 ubiquitin-protein ligase RNF146 OS=Macaca fascicularis GN=RNF146 PE=2 SV=1
PMZ_0006352	NA	NA
PMZ_0006353	ANGPT2	Angiopoietin-2 OS=Canis familiaris GN=ANGPT2 PE=2 SV=1
PMZ_0006354	Paqr8	Membrane progestin receptor beta OS=Mus musculus GN=Paqr8 PE=2 SV=2
Japanese lamprey genes
JL9858	Col14a1	Collagen alpha-1(XIV) chain OS=Mus musculus GN=Col14a1 PE=2 SV=2
JL9859	KCNB1	potassium voltage-gated channel subfamily B member 1
JL9860	KCNB1	potassium voltage-gated channel subfamily B member 1
JL9861	SLC5A6	sodium-dependent multivitamin transporter [Homo sapiens]
JL9862	RNF146	E3 ubiquitin-protein ligase RNF146 isoform X1 [Nomascus leucogenys]
JL9863	angpt2	angiopoietin-2-like [Salmo salar]
JL9864	Paqr8	Membrane progestin receptor bet
JL9865	NA
JL9866	cela2a	chymotrypsin-like elastase family member 2A preproprotein
JL9867		elastase 2 precursor [Danio rerio]
JL9868	JL9868 Globin
JL9869	NA
JL9870	odc1	ornithine decarboxylase isoform 1
JL9871	klhl10	kelch-like protein 10 isoform 1
JL9872	C6orf62	uncharacterized protein C6orf62 [Homo sapiens]
JL9873	Cse1l	exportin-2
mPRgamma
Japanese lamprey genes
JL2233	Abhd17c	ABHD17C [Mus musculus]
JL2234	NA
JL2235	il16	pro-interleukin-16
JL2236	stard5	stAR-related lipid transfer protein 5 [Homo sapiens]
JL2237	aldh1a3	aldehyde dehydrogenase family 1 member A3
JL2238	aldh1a2	retinal dehydrogenase 2 [Danio rerio]/ldehyde dehydrogenase family 1, subfamily A2
JL2239	mPRgamma
JL2240	rusc2	iporin isoform 2 [Homo sapiens]/RUN and SH3 domain containing 2 [ Danio rerio (zebrafish) ]
JL2241	NA
JL2242	ebi3	interleukin-27 subunit beta precursor [Homo sapiens]
JL2243	NA
JL2244	Fdps	farnesyl pyrophosphate synthase isoform b [Homo sapiens]/Fdps farnesyl diphosphate synthetase [ Mus musculus (house mouse) ]
JL2245	galt	galactose-1-phosphate uridylyltransferase isoform 1 [Homo sapiens]
JL2246	NA
JL2247	adamtsl7	thrombospondin type-1 domain-containing protein 4 [Danio rerio]/adamtsl7 ADAMTS-like 7 [ Danio rerio (zebrafish) ]
mPRdelta
Sea lamprey genes
GL476407	maker	gene	5083	22305	.	+	.	ID=PMZ_0005159;Name=PMZ_0005159;Alias=ENSPMAG00000002139
GL476407	maker	gene	13287	19677	.	-	.	ID=PMZ_0005160;Name=PMZ_0005160
GL476407	maker	gene	54332	82470	.	+	.	ID=PMZ_0005161;Name=PMZ_0005161
GL476407	maker	gene	90601	137795	.	+	.	ID=PMZ_0026972;Name=PMZ_0026972;Alias=ENSPMAG00000002146,PMZ_0005162,PMZ_0005163
GL476407	maker	gene	354021	372810	.	-	.	ID=PMZ_0026973;Name=PMZ_0026973;Alias=ENSPMAG00000002262,PMZ_0005164,PMZ_0005165,PMZ_0005166
PMZ_0005159	paqr6	Membrane progestin receptor gamma-B OS=Danio rerio GN=paqr6 PE=2 SV=1
PMZ_0005160	PMZ_0005160	NA
PMZ_0005161	PMZ_0005161	NA
PMZ_0026972	TLE1	Transducin-like enhancer protein 1 OS=Homo sapiens GN=TLE1 PE=1 SV=2
PMZ_0026973	Tle4	Transducin-like enhancer protein 4 OS=Mus musculus GN=Tle4 PE=1 SV=4
Japanese lamprey genes
JL4879	C1QTNF3	C1q and TNF related 3 [ Homo sapiens (human) ]
JL4880	sirt6	NAD-dependent protein deacetylase sirtuin-6 [Danio rerio]
JL4881	NA
JL4882	uaca	uveal autoantigen with coiled-coil domains and ankyrin repeats b [ Danio rerio (zebrafish) ]
JL4883	tle4	transducin-like enhancer protein 4
JL4884	tle1	transducin-like enhancer of split 1
JL4885	paqr6
JL4886	NA
JL4887	glce	D-glucuronyl C5-epimerase isoform 1 [Homo sapiens]
JL4888	rasef	ras and EF-hand domain-containing protein [Lepisosteus oculatus]
JL4889	frmd3	FERM domain-containing protein 3 isoform X1 [Danio rerio]
JL4890	IDNK	probable gluconokinase isoform 1 [Homo sapiens]
JL4891	megf10	multiple epidermal growth factor-like domains protein 10 [Danio rerio]
mPR-epsilon
Japanese lamprey genes
JL8298	dgkd	diacylglycerol kinase delta isoform X1 [Mus musculus]
JL8299	NA
JL8300	pigf	phosphatidylinositol-glycan biosynthesis class F protein [Danio rerio]
JL8301	mfi2	melanotransferrin isoform X2 [Danio rerio]
JL8302	cog3	conserved oligomeric Golgi complex subunit 3 [Danio rerio]
JL8303	NA
JL8304	NA
JL8305	NA
JL8306	ERGIC3
JL8307	ERGIC3
JL8308	paqr9
JL8309	NA
JL8310	Pcolce2	procollagen C-endopeptidase enhancer 2 precursor [Mus musculus]
JL8311	trpc1	short transient receptor potential channel 1 [Danio rerio]
JL8312	NA
JL8313	NA
JL8314	lpar6	lysophosphatidic acid receptor 6 [Danio rerio]
JL8315	Efcab2	EF-hand calcium-binding domain-containing protein 2 [Mus musculus]
JL8316	wdr78	WD repeat-containing protein 78 [Danio rerio]
PGRMC1
Japanese lamprey genes
JL15900	larp1	la-related protein 1 isoform X2 [Danio rerio]
JL15901	pgrmc1
PGRMC2
Japanese lamprey genes
JL17513	pgrmc2
neudesin
Sea lamprey genes
GL484287	maker	gene	954	3425	.	-	.	ID=PMZ_0015651;Name=PMZ_0015651;Alias=ENSPMAG00000003843
GL484287	maker	gene	5764	12560	.	+	.	ID=PMZ_0015652;Name=PMZ_0015652;Alias=ENSPMAG00000003853
GL484287	maker	gene	17817	24558	.	-	.	ID=PMZ_0015653;Name=PMZ_0015653;Alias=ENSPMAG00000003872
GL484287	maker	gene	33604	37239	.	-	.	ID=PMZ_0015654;Name=PMZ_0015654
PMZ_0015651	NENF	Neudesin OS=Bos taurus GN=NENF PE=2 SV=1
PMZ_0015652	TMEM206	Transmembrane protein 206 OS=Bos taurus GN=TMEM206 PE=2 SV=1
PMZ_0015653	PPP2R5e	Serine/threonine-protein phosphatase 2A 56 kDa regulatory subunit beta isoform OS=Oryctolagus cuniculus GN=PPP2R5B PE=2 SV=1		Serine/threonine-protein phosphatase 2A 56 kDa regulatory subunit beta isoform OS=Oryctolagus cuniculus GN=PPP2R5B PE=2 SV=1
PMZ_0015654	Ncor1	Nuclear receptor corepressor 1 OS=Mus musculus GN=Ncor1 PE=1 SV=1		Nuclear receptor corepressor 1 OS=Mus musculus GN=Ncor1 PE=1 SV=1
Japanese lamprey genes
JL7752	Nudt14	Nudt14?nudix (nucleoside diphosphate linked moiety X)-type motif 14 [?Mus musculus?(house mouse) ]/uridine diphosphate glucose pyrophosphatase [Danio rerio]
JL7753	ltbp1	latent transforming growth factor beta binding protein-1S precursor, partial [Mus musculus]/latent-transforming growth factor beta-binding protein 1 isoform X8 [Danio rerio]
JL7754	ltbp1	latent transforming growth factor beta binding protein-1S precursor, partial [Mus musculus]/latent-transforming growth factor beta-binding protein 1 isoform X8 [Danio rerio]
JL7755	ISCA2	iron-sulfur cluster assembly 2 homolog, mitochondrial [Danio rerio]
JL7756	glrx5	glutaredoxin-related protein 5, mitochondrial-like [Branchiostoma belcheri]/glutaredoxin-related protein 5, mitochondrial [Danio rerio]
JL7757	RHOQ	rho-related GTP-binding protein RhoQ isoform X2 [Python bivittatus]/rho-related GTP-binding protein RhoQ [Danio rerio]
JL7758	neudesin
JL7759	TMEM206	transmembrane protein 206 /transmembrane protein 206 [Danio rerio]
JL7760	PPP2R5e	serine/threonine-protein phosphatase /erine/threonine-protein phosphatase 2A Danio rerio]
JL7761	Wdr89	WD repeat-containing protein 89 [Orycteropus afer afer]/WD repeat-containing protein 89 [Danio rerio]
JL7762	SGPP1	sphingosine-1-phosphate phosphatase 1 [Oryzias latipes]/sphingosine-1-phosphate phosphatase 1 [Danio rerio]
JL7763	UBXN1	UBX domain-containing protein 1 [Gekko japonicus]/UBX domain-containing protein 1 [Danio rerio]
neuferricin
Sea lamprey genes
GL478667	maker	gene	11192	24994	.	+	.	ID=PMZ_0013872;Name=PMZ_0013872;Alias=ENSPMAG00000009767
GL478667	maker	gene	33730	40924	.	+	.	ID=PMZ_0013873;Name=PMZ_0013873;Alias=ENSPMAG00000009770
GL478667	maker	gene	44860	46236	.	-	.	ID=PMZ_0013874;Name=PMZ_0013874
GL478667	maker	gene	49433	51037	.	+	.	ID=PMZ_0013875;Name=PMZ_0013875
GL486821	maker	gene	4190	9258	.	-	.	ID=PMZ_0021548;Name=PMZ_0021548;Alias=ENSPMAG00000001440
PMZ_0013872	UBE3A	Ubiquitin-protein ligase E3A OS=Homo sapiens GN=UBE3A PE=1 SV=4
PMZ_0013873	PIH1D3	Protein PIH1D3 OS=Homo sapiens GN=PIH1D3 PE=2 SV=1
PMZ_0013874	NA	NA
PMZ_0013875	cyb5d2	Neuferricin OS=Xenopus tropicalis GN=cyb5d2 PE=2 SV=1
PMZ_0021548	CYB5D2	Neuferricin OS=Mus musculus GN=Cyb5d2 PE=1 SV=1
